# Supplementary material for: Changes in the West African forest-savanna mosaic, insights from central Togo
Source: PLoS One. 2018 Oct 5;13(10):e0203999. doi: 10.1371/journal.pone.0203999 (PMC6173393; doi:10.1371/journal.pone.0203999)
Supplement: S6 Table — (XLSX) [file pone.0203999.s008.xlsx]

## Sheet: Data analysis
		Surface		Surface (ha)	Percentage/land cover	1987-2015	1987-2001	2001-2015	Number of fragments
Land cover	Surface_1987_ha	Surface_2001_ha	Surface_2015_ha	201750	en 2015				Number of fragments_1987	Number of fragments_2001	Number of fragments_2015	T (1987 à 2001)	T (2001 à 2015)	Sp max (1987)	D(1987)	α (1987)	Sp max (2001)	D(2001)	α (2001)	Sp max (2015)	D(2015)	α (2015)
Closed canopy forest	34665.9	35872.6	20418.7	201750	10.1208	-41.0987	3.48106	-43.0802	7041	6981	32032	0.0460999	-0.759197	1332.99	3.84525	4.92343	1478.79	4.12233	5.13861	536.91	2.62951	0.637445
Open forest	49336.5	49917.9	50067.3	201750	24.8165	1.48142	1.17844	0.299452	8668	13529	16071	0.0147312	0.00402826	2289.06	4.63969	5.69179	3049.92	6.10988	3.68969	3843.62	7.6769	3.11538
Tree savanna	76737.8	64893.1	61392.8	201750	30.4301	-19.9966	-15.4353	-5.39389	14432	26725	33920	-0.210809	-0.0747011	25024.2	32.61	5.31719	20216.2	31.1531	2.42818	17272.5	28.1345	1.80993
Savanna-woodland	39174.9	40509.5	47728.8	201750	23.6574	21.8351	3.40685	17.8211	14481	19049	24686	0.0421246	0.220942	1264.41	3.2276	2.70526	1670.76	4.12437	2.12659	2287.46	4.79262	1.93343
Shrub savanna	1813.78	2638.1	4813.78	201750	2.38601	165.4	45.4476	82.4715	908	1353	6352	0.471084	0.810253	3.69	0.203443	1.99756	5.22	0.19787	1.94982	7.26	0.150817	0.757837
Agroforestry	21.33	7918.92	17328.8	201750	8.58922	81141.3	37025.7	118.827	9	1597	3311	7.43997	1.05503	3.69	17.2996	2.37	95.04	1.20016	4.95862	236.56	1.36513	5.23369
	201750	201750	201750		100

## Sheet: Questionnaire
Participant	Driver	Categorie
Park manager	Agriculture	Major
Park manager	Charcoal	Major
Park manager	Firewood	Major
Park manager	Bush fire	Major
Park manager	Timber	Minor
Park manager	Wild fruit	Minor
Park manager	Honey	Major
Park manager	Grazing	Minor
Park manager	Hunting	Minor
Park manager	Agriculture	Major
Park manager	Charcoal	Major
Park manager	Firewood	Major
Park manager	Bush fire	Major
Park manager	Timber	Major
Park manager	Wild fruit	Major
Park manager	Honey	Minor
Park manager	Grazing	Minor
Park manager	Hunting	Major
Park manager	Agriculture	Minor
Park manager	Charcoal	Minor
Park manager	Firewood	Major
Park manager	Bush fire	Major
Park manager	Timber	Major
Park manager	Wild fruit	Major
Park manager	Honey	Major
Park manager	Grazing	Minor
Park manager	Hunting	Major
Park manager	Agriculture	Minor
Park manager	Charcoal	Major
Park manager	Firewood	Minor
Park manager	Bush fire	Minor
Park manager	Timber	Major
Park manager	Wild fruit	Major
Park manager	Honey	Major
Park manager	Grazing	Major
Park manager	Hunting	Major
Park manager	Agriculture	Minor
Park manager	Charcoal	Minor
Park manager	Firewood	Minor
Park manager	Bush fire	Major
Park manager	Timber	Minor
Park manager	Wild fruit	Minor
Park manager	Honey	Major
Park manager	Grazing	Major
Park manager	Hunting	Minor
Park manager	Agriculture	Major
Park manager	Charcoal	Major
Park manager	Firewood	Minor
Park manager	Bush fire	Major
Park manager	Timber	Minor
Park manager	Wild fruit	Major
Park manager	Honey	Minor
Park manager	Grazing	Minor
Park manager	Hunting	Major
Park manager	Agriculture	Major
Park manager	Charcoal	Major
Park manager	Firewood	Major
Park manager	Bush fire	Major
Park manager	Timber	Major
Park manager	Wild fruit	Minor
Park manager	Honey	Major
Park manager	Grazing	Major
Park manager	Hunting	Major
Park manager	Agriculture	Major
Park manager	Charcoal	Minor
Park manager	Firewood	NA
Park manager	Bush fire	Major
Park manager	Timber	Major
Park manager	Wild fruit	Major
Park manager	Honey	Major
Park manager	Grazing	Minor
Park manager	Hunting	Major
Park ranger	Agriculture	Major
Park ranger	Charcoal	Major
Park ranger	Firewood	NA
Park ranger	Bush fire	Minor
Park ranger	Timber	Major
Park ranger	Wild fruit	Major
Park ranger	Honey	Major
Park ranger	Grazing	Major
Park ranger	Hunting	Minor
Park ranger	Agriculture	Minor
Park ranger	Charcoal	Major
Park ranger	Firewood	NA
Park ranger	Bush fire	Major
Park ranger	Timber	Major
Park ranger	Wild fruit	Minor
Park ranger	Honey	Major
Park ranger	Grazing	Major
Park ranger	Hunting	Major
Park ranger	Agriculture	Major
Park ranger	Charcoal	Major
Park ranger	Firewood	Minor
Park ranger	Bush fire	Major
Park ranger	Timber	Major
Park ranger	Wild fruit	Minor
Park ranger	Honey	Major
Park ranger	Grazing	Minor
Park ranger	Hunting	Major
Park ranger	Agriculture	Major
Park ranger	Charcoal	Major
Park ranger	Firewood	Major
Park ranger	Bush fire	Major
Park ranger	Timber	Minor
Park ranger	Wild fruit	Minor
Park ranger	Honey	Major
Park ranger	Grazing	Major
Park ranger	Hunting	Major
Park ranger	Agriculture	Minor
Park ranger	Charcoal	Major
Park ranger	Firewood	Major
Park ranger	Bush fire	Major
Park ranger	Timber	Major
Park ranger	Wild fruit	Minor
Park ranger	Honey	Minor
Park ranger	Grazing	Major
Park ranger	Hunting	Major
Park ranger	Agriculture	Major
Park ranger	Charcoal	Major
Park ranger	Firewood	Minor
Park ranger	Bush fire	Major
Park ranger	Timber	Major
Park ranger	Wild fruit	Minor
Park ranger	Honey	Major
Park ranger	Grazing	Major
Park ranger	Hunting	Minor
Park ranger	Agriculture	Minor
Park ranger	Charcoal	Major
Park ranger	Firewood	NA
Park ranger	Bush fire	Major
Park ranger	Timber	Minor
Park ranger	Wild fruit	Minor
Park ranger	Honey	Major
Park ranger	Grazing	Major
Park ranger	Hunting	Major
Park ranger	Agriculture	Major
Park ranger	Charcoal	Minor
Park ranger	Firewood	NA
Park ranger	Bush fire	Major
Park ranger	Timber	Major
Park ranger	Wild fruit	Minor
Park ranger	Honey	Minor
Park ranger	Grazing	Major
Park ranger	Hunting	Major
Park ranger	Agriculture	Major
Park ranger	Charcoal	Major
Park ranger	Firewood	Major
Park ranger	Bush fire	Minor
Park ranger	Timber	Major
Park ranger	Wild fruit	Minor
Park ranger	Honey	Major
Park ranger	Grazing	Major
Park ranger	Hunting	Minor
Park ranger	Agriculture	Major
Park ranger	Charcoal	Major
Park ranger	Firewood	Major
Park ranger	Bush fire	Major
Park ranger	Timber	Minor
Park ranger	Wild fruit	Minor
Park ranger	Honey	Minor
Park ranger	Grazing	Major
Park ranger	Hunting	Major
Park ranger	Agriculture	Major
Park ranger	Charcoal	Minor
Park ranger	Firewood	Minor
Park ranger	Bush fire	Major
Park ranger	Timber	Major
Park ranger	Wild fruit	Minor
Park ranger	Honey	Minor
Park ranger	Grazing	Minor
Park ranger	Hunting	Major
Park ranger	Agriculture	Major
Park ranger	Charcoal	Major
Park ranger	Firewood	Minor
Park ranger	Bush fire	Minor
Park ranger	Timber	Major
Park ranger	Wild fruit	Minor
Park ranger	Honey	Major
Park ranger	Grazing	Major
Park ranger	Hunting	Minor
Park ranger	Agriculture	Major
Park ranger	Charcoal	Major
Park ranger	Firewood	Minor
Park ranger	Bush fire	Major
Park ranger	Timber	Minor
Park ranger	Wild fruit	Minor
Park ranger	Honey	Major
Park ranger	Grazing	Major
Park ranger	Hunting	Major
Park ranger	Agriculture	Major
Park ranger	Charcoal	Minor
Park ranger	Firewood	Minor
Park ranger	Bush fire	Minor
Park ranger	Timber	Major
Park ranger	Wild fruit	Minor
Park ranger	Honey	Major
Park ranger	Grazing	Minor
Park ranger	Hunting	Major
Park ranger	Agriculture	Major
Park ranger	Charcoal	Major
Park ranger	Firewood	Major
Park ranger	Bush fire	Minor
Park ranger	Timber	Minor
Park ranger	Wild fruit	Minor
Park ranger	Honey	Major
Park ranger	Grazing	Major
Park ranger	Hunting	Minor
Park ranger	Agriculture	Major
Park ranger	Charcoal	Major
Park ranger	Firewood	Major
Park ranger	Bush fire	Major
Park ranger	Timber	Major
Park ranger	Wild fruit	Minor
Park ranger	Honey	Minor
Park ranger	Grazing	Major
Park ranger	Hunting	Major
Park ranger	Agriculture	Major
Park ranger	Charcoal	Minor
Park ranger	Firewood	Minor
Park ranger	Bush fire	Major
Park ranger	Timber	Major
Park ranger	Wild fruit	Minor
Park ranger	Honey	Major
Park ranger	Grazing	Minor
Park ranger	Hunting	Minor
Park ranger	Agriculture	Major
Park ranger	Charcoal	Major
Park ranger	Firewood	Major
Park ranger	Bush fire	Major
Park ranger	Timber	Major
Park ranger	Wild fruit	Minor
Park ranger	Honey	Major
Park ranger	Grazing	Major
Park ranger	Hunting	Major
Park ranger	Agriculture	Major
Park ranger	Charcoal	Minor
Park ranger	Firewood	Minor
Park ranger	Bush fire	Major
Park ranger	Timber	Major
Park ranger	Wild fruit	Minor
Park ranger	Honey	Minor
Park ranger	Grazing	Major
Park ranger	Hunting	Major
Park ranger	Agriculture	Major
Park ranger	Charcoal	Major
Park ranger	Firewood	Major
Park ranger	Bush fire	Minor
Park ranger	Timber	Major
Park ranger	Wild fruit	Minor
Park ranger	Honey	Major
Park ranger	Grazing	Major
Park ranger	Hunting	Minor
Park ranger	Agriculture	Major
Park ranger	Charcoal	Major
Park ranger	Firewood	Major
Park ranger	Bush fire	Major
Park ranger	Timber	Major
Park ranger	Wild fruit	Minor
Park ranger	Honey	Minor
Park ranger	Grazing	Major
Park ranger	Hunting	Major
Park ranger	Agriculture	Major
Park ranger	Charcoal	Minor
Park ranger	Firewood	Major
Park ranger	Bush fire	Minor
Park ranger	Timber	Major
Park ranger	Wild fruit	Minor
Park ranger	Honey	Major
Park ranger	Grazing	Major
Park ranger	Hunting	Minor
Park ranger	Agriculture	Major
Park ranger	Charcoal	Major
Park ranger	Firewood	Minor
Park ranger	Bush fire	Minor
Park ranger	Timber	Major
Park ranger	Wild fruit	Minor
Park ranger	Honey	Major
Park ranger	Grazing	Major
Park ranger	Hunting	Minor
Park ranger	Agriculture	Major
Park ranger	Charcoal	Major
Park ranger	Firewood	Minor
Park ranger	Bush fire	Major
Park ranger	Timber	Major
Park ranger	Wild fruit	Minor
Park ranger	Honey	Major
Park ranger	Grazing	Minor
Park ranger	Hunting	Major
Park ranger	Agriculture	Major
Park ranger	Charcoal	Minor
Park ranger	Firewood	Minor
Park ranger	Bush fire	Major
Park ranger	Timber	Major
Park ranger	Wild fruit	Minor
Park ranger	Honey	Minor
Park ranger	Grazing	Minor
Park ranger	Hunting	Minor
Park ranger	Agriculture	Major
Park ranger	Charcoal	Major
Park ranger	Firewood	Major
Park ranger	Bush fire	Major
Park ranger	Timber	Major
Park ranger	Wild fruit	Minor
Park ranger	Honey	Major
Park ranger	Grazing	Major
Park ranger	Hunting	Minor
Park ranger	Agriculture	Major
Park ranger	Charcoal	Major
Park ranger	Firewood	Major
Park ranger	Bush fire	Major
Park ranger	Timber	Major
Park ranger	Wild fruit	Minor
Park ranger	Honey	Minor
Park ranger	Grazing	Minor
Park ranger	Hunting	Minor
Park ranger	Agriculture	Major
Park ranger	Charcoal	Major
Park ranger	Firewood	Minor
Park ranger	Bush fire	Major
Park ranger	Timber	Major
Park ranger	Wild fruit	Minor
Park ranger	Honey	Major
Park ranger	Grazing	Major
Park ranger	Hunting	Minor
Park ranger	Agriculture	Major
Park ranger	Charcoal	Major
Park ranger	Firewood	Minor
Park ranger	Bush fire	Major
Park ranger	Timber	Major
Park ranger	Wild fruit	Minor
Park ranger	Honey	Major
Park ranger	Grazing	Major
Park ranger	Hunting	Major
Park ranger	Agriculture	Major
Park ranger	Charcoal	Minor
Park ranger	Firewood	Minor
Park ranger	Bush fire	Major
Park ranger	Timber	Major
Park ranger	Wild fruit	Minor
Park ranger	Honey	Minor
Park ranger	Grazing	Major
Park ranger	Hunting	Major
Park ranger	Agriculture	Major
Park ranger	Charcoal	Major
Park ranger	Firewood	Minor
Park ranger	Bush fire	Minor
Park ranger	Timber	Major
Park ranger	Wild fruit	Minor
Park ranger	Honey	Major
Park ranger	Grazing	Major
Park ranger	Hunting	Minor
Park ranger	Agriculture	Major
Park ranger	Charcoal	Major
Park ranger	Firewood	Minor
Park ranger	Bush fire	Major
Park ranger	Timber	Major
Park ranger	Wild fruit	Minor
Park ranger	Honey	Minor
Park ranger	Grazing	Major
Park ranger	Hunting	Minor
Park ranger	Agriculture	Major
Park ranger	Charcoal	Major
Park ranger	Firewood	Minor
Park ranger	Bush fire	Major
Park ranger	Timber	Major
Park ranger	Wild fruit	Minor
Park ranger	Honey	Major
Park ranger	Grazing	Major
Park ranger	Hunting	Minor
Park ranger	Agriculture	Major
Park ranger	Charcoal	Minor
Park ranger	Firewood	Minor
Park ranger	Bush fire	Major
Park ranger	Timber	Major
Park ranger	Wild fruit	Minor
Park ranger	Honey	Major
Park ranger	Grazing	Major
Park ranger	Hunting	Major
Park ranger	Agriculture	Major
Park ranger	Charcoal	Minor
Park ranger	Firewood	Minor
Park ranger	Bush fire	Minor
Park ranger	Timber	Major
Park ranger	Wild fruit	Minor
Park ranger	Honey	Major
Park ranger	Grazing	Major
Park ranger	Hunting	Major
Park ranger	Agriculture	Major
Park ranger	Charcoal	Minor
Park ranger	Firewood	Minor
Park ranger	Bush fire	Major
Park ranger	Timber	Major
Park ranger	Wild fruit	Minor
Park ranger	Honey	Major
Park ranger	Grazing	Minor
Park ranger	Hunting	Minor
Park ranger	Agriculture	Major
Park ranger	Charcoal	Major
Park ranger	Firewood	Minor
Park ranger	Bush fire	Minor
Park ranger	Timber	Major
Park ranger	Wild fruit	Minor
Park ranger	Honey	Major
Park ranger	Grazing	Major
Park ranger	Hunting	Major
Park ranger	Agriculture	Major
Park ranger	Charcoal	Major
Park ranger	Firewood	Minor
Park ranger	Bush fire	Major
Park ranger	Timber	Major
Park ranger	Wild fruit	Minor
Park ranger	Honey	Minor
Park ranger	Grazing	Major
Park ranger	Hunting	Minor
Male hunter	Agriculture	NA
Male hunter	Charcoal	NA
Male hunter	Firewood	Minor
Male hunter	Bush fire	Major
Male hunter	Timber	Minor
Male hunter	Wild fruit	Minor
Male hunter	Honey	Minor
Male hunter	Grazing	Minor
Male hunter	Hunting	Minor
Male hunter	Agriculture	NA
Male hunter	Charcoal	NA
Male hunter	Firewood	NA
Male hunter	Bush fire	Major
Male hunter	Timber	Minor
Male hunter	Wild fruit	NA
Male hunter	Honey	Major
Male hunter	Grazing	Major
Male hunter	Hunting	Major
Male hunter	Agriculture	Minor
Male hunter	Charcoal	Minor
Male hunter	Firewood	NA
Male hunter	Bush fire	Major
Male hunter	Timber	Major
Male hunter	Wild fruit	Minor
Male hunter	Honey	Minor
Male hunter	Grazing	Minor
Male hunter	Hunting	Major
Male hunter	Agriculture	Major
Male hunter	Charcoal	Major
Male hunter	Firewood	Minor
Male hunter	Bush fire	Minor
Male hunter	Timber	NA
Male hunter	Wild fruit	NA
Male hunter	Honey	Major
Male hunter	Grazing	Major
Male hunter	Hunting	Minor
Male hunter	Agriculture	NA
Male hunter	Charcoal	Minor
Male hunter	Firewood	Minor
Male hunter	Bush fire	Minor
Male hunter	Timber	NA
Male hunter	Wild fruit	NA
Male hunter	Honey	Minor
Male hunter	Grazing	Minor
Male hunter	Hunting	Major
Male hunter	Agriculture	NA
Male hunter	Charcoal	Minor
Male hunter	Firewood	Major
Male hunter	Bush fire	Minor
Male hunter	Timber	Minor
Male hunter	Wild fruit	Minor
Male hunter	Honey	Major
Male hunter	Grazing	Minor
Male hunter	Hunting	Minor
Male hunter	Agriculture	NA
Male hunter	Charcoal	Minor
Male hunter	Firewood	Minor
Male hunter	Bush fire	Minor
Male hunter	Timber	Minor
Male hunter	Wild fruit	Minor
Male hunter	Honey	Minor
Male hunter	Grazing	Major
Male hunter	Hunting	Major
Male hunter	Agriculture	Minor
Male hunter	Charcoal	Minor
Male hunter	Firewood	NA
Male hunter	Bush fire	Minor
Male hunter	Timber	Minor
Male hunter	Wild fruit	Minor
Male hunter	Honey	Minor
Male hunter	Grazing	Major
Male hunter	Hunting	Major
Male hunter	Agriculture	Major
Male hunter	Charcoal	Major
Male hunter	Firewood	Minor
Male hunter	Bush fire	Minor
Male hunter	Timber	NA
Male hunter	Wild fruit	Minor
Male hunter	Honey	Minor
Male hunter	Grazing	Major
Male hunter	Hunting	Major
Male hunter	Agriculture	Major
Male hunter	Charcoal	Major
Male hunter	Firewood	Major
Male hunter	Bush fire	Minor
Male hunter	Timber	Major
Male hunter	Wild fruit	Minor
Male hunter	Honey	Major
Male hunter	Grazing	Minor
Male hunter	Hunting	Major
Male hunter	Agriculture	Major
Male hunter	Charcoal	Major
Male hunter	Firewood	Major
Male hunter	Bush fire	Major
Male hunter	Timber	Major
Male hunter	Wild fruit	Minor
Male hunter	Honey	Minor
Male hunter	Grazing	Minor
Male hunter	Hunting	Major
Male hunter	Agriculture	Minor
Male hunter	Charcoal	Minor
Male hunter	Firewood	Major
Male hunter	Bush fire	Major
Male hunter	Timber	Major
Male hunter	Wild fruit	Minor
Male hunter	Honey	Major
Male hunter	Grazing	Major
Male hunter	Hunting	Minor
Male hunter	Agriculture	Minor
Male hunter	Charcoal	Minor
Male hunter	Firewood	Major
Male hunter	Bush fire	Minor
Male hunter	Timber	Minor
Male hunter	Wild fruit	Minor
Male hunter	Honey	Major
Male hunter	Grazing	Major
Male hunter	Hunting	Major
Male hunter	Agriculture	Major
Male hunter	Charcoal	Minor
Male hunter	Firewood	Minor
Male hunter	Bush fire	Minor
Male hunter	Timber	Major
Male hunter	Wild fruit	Minor
Male hunter	Honey	Minor
Male hunter	Grazing	Minor
Male hunter	Hunting	Major
Male hunter	Agriculture	NA
Male hunter	Charcoal	Major
Male hunter	Firewood	NA
Male hunter	Bush fire	Major
Male hunter	Timber	NA
Male hunter	Wild fruit	NA
Male hunter	Honey	Minor
Male hunter	Grazing	Minor
Male hunter	Hunting	Major
Male hunter	Agriculture	NA
Male hunter	Charcoal	NA
Male hunter	Firewood	Minor
Male hunter	Bush fire	Major
Male hunter	Timber	Minor
Male hunter	Wild fruit	Minor
Male hunter	Honey	Minor
Male hunter	Grazing	Minor
Male hunter	Hunting	Minor
Male hunter	Agriculture	Minor
Male hunter	Charcoal	Minor
Male hunter	Firewood	Minor
Male hunter	Bush fire	Major
Male hunter	Timber	Minor
Male hunter	Wild fruit	Minor
Male hunter	Honey	Minor
Male hunter	Grazing	Minor
Male hunter	Hunting	Minor
Male hunter	Agriculture	NA
Male hunter	Charcoal	Minor
Male hunter	Firewood	Major
Male hunter	Bush fire	Minor
Male hunter	Timber	Minor
Male hunter	Wild fruit	NA
Male hunter	Honey	Minor
Male hunter	Grazing	Major
Male hunter	Hunting	Major
Male hunter	Agriculture	NA
Male hunter	Charcoal	NA
Male hunter	Firewood	NA
Male hunter	Bush fire	Major
Male hunter	Timber	NA
Male hunter	Wild fruit	NA
Male hunter	Honey	Minor
Male hunter	Grazing	Minor
Male hunter	Hunting	Major
Male hunter	Agriculture	Major
Male hunter	Charcoal	Major
Male hunter	Firewood	NA
Male hunter	Bush fire	Minor
Male hunter	Timber	NA
Male hunter	Wild fruit	NA
Male hunter	Honey	Minor
Male hunter	Grazing	Minor
Male hunter	Hunting	Major
Male hunter	Agriculture	NA
Male hunter	Charcoal	Minor
Male hunter	Firewood	Major
Male hunter	Bush fire	Major
Male hunter	Timber	NA
Male hunter	Wild fruit	NA
Male hunter	Honey	Minor
Male hunter	Grazing	Minor
Male hunter	Hunting	Major
Male hunter	Agriculture	NA
Male hunter	Charcoal	NA
Male hunter	Firewood	NA
Male hunter	Bush fire	Major
Male hunter	Timber	Major
Male hunter	Wild fruit	Minor
Male hunter	Honey	Minor
Male hunter	Grazing	Minor
Male hunter	Hunting	Major
Male hunter	Agriculture	NA
Male hunter	Charcoal	NA
Male hunter	Firewood	NA
Male hunter	Bush fire	Major
Male hunter	Timber	NA
Male hunter	Wild fruit	NA
Male hunter	Honey	Major
Male hunter	Grazing	Major
Male hunter	Hunting	Major
Male hunter	Agriculture	NA
Male hunter	Charcoal	NA
Male hunter	Firewood	NA
Male hunter	Bush fire	Major
Male hunter	Timber	NA
Male hunter	Wild fruit	Minor
Male hunter	Honey	Minor
Male hunter	Grazing	Minor
Male hunter	Hunting	Major
Male hunter	Agriculture	Minor
Male hunter	Charcoal	NA
Male hunter	Firewood	NA
Male hunter	Bush fire	Major
Male hunter	Timber	Minor
Male hunter	Wild fruit	Minor
Male hunter	Honey	Minor
Male hunter	Grazing	Minor
Male hunter	Hunting	Minor
Male hunter	Agriculture	Minor
Male hunter	Charcoal	Major
Male hunter	Firewood	Major
Male hunter	Bush fire	Minor
Male hunter	Timber	Minor
Male hunter	Wild fruit	Minor
Male hunter	Honey	Minor
Male hunter	Grazing	Minor
Male hunter	Hunting	Minor
Male hunter	Agriculture	Minor
Male hunter	Charcoal	NA
Male hunter	Firewood	NA
Male hunter	Bush fire	Major
Male hunter	Timber	Minor
Male hunter	Wild fruit	Minor
Male hunter	Honey	Minor
Male hunter	Grazing	Minor
Male hunter	Hunting	Major
Male hunter	Agriculture	NA
Male hunter	Charcoal	NA
Male hunter	Firewood	NA
Male hunter	Bush fire	Major
Male hunter	Timber	Minor
Male hunter	Wild fruit	Minor
Male hunter	Honey	Minor
Male hunter	Grazing	Minor
Male hunter	Hunting	NA
Male hunter	Agriculture	NA
Male hunter	Charcoal	NA
Male hunter	Firewood	NA
Male hunter	Bush fire	Major
Male hunter	Timber	Minor
Male hunter	Wild fruit	Minor
Male hunter	Honey	Minor
Male hunter	Grazing	Major
Male hunter	Hunting	Minor
Male hunter	Agriculture	NA
Male hunter	Charcoal	Major
Male hunter	Firewood	NA
Male hunter	Bush fire	Major
Male hunter	Timber	Minor
Male hunter	Wild fruit	Minor
Male hunter	Honey	Minor
Male hunter	Grazing	Minor
Male hunter	Hunting	NA
Male hunter	Agriculture	Major
Male hunter	Charcoal	Minor
Male hunter	Firewood	Major
Male hunter	Bush fire	Minor
Male hunter	Timber	Minor
Male hunter	Wild fruit	Minor
Male hunter	Honey	Minor
Male hunter	Grazing	Minor
Male hunter	Hunting	NA
Male hunter	Agriculture	NA
Male hunter	Charcoal	Major
Male hunter	Firewood	Major
Male hunter	Bush fire	Major
Male hunter	Timber	Minor
Male hunter	Wild fruit	Minor
Male hunter	Honey	Minor
Male hunter	Grazing	Minor
Male hunter	Hunting	NA
Male hunter	Agriculture	Major
Male hunter	Charcoal	Major
Male hunter	Firewood	NA
Male hunter	Bush fire	Major
Male hunter	Timber	Major
Male hunter	Wild fruit	Minor
Male hunter	Honey	Minor
Male hunter	Grazing	Minor
Male hunter	Hunting	Minor
Male hunter	Agriculture	Major
Male hunter	Charcoal	Major
Male hunter	Firewood	NA
Male hunter	Bush fire	Major
Male hunter	Timber	Minor
Male hunter	Wild fruit	Minor
Male hunter	Honey	Major
Male hunter	Grazing	Minor
Male hunter	Hunting	Minor
Male hunter	Agriculture	Major
Male hunter	Charcoal	Major
Male hunter	Firewood	NA
Male hunter	Bush fire	Major
Male hunter	Timber	Minor
Male hunter	Wild fruit	Minor
Male hunter	Honey	Minor
Male hunter	Grazing	NA
Male hunter	Hunting	Major
Male hunter	Agriculture	Minor
Male hunter	Charcoal	Major
Male hunter	Firewood	NA
Male hunter	Bush fire	Major
Male hunter	Timber	Minor
Male hunter	Wild fruit	Minor
Male hunter	Honey	Minor
Male hunter	Grazing	NA
Male hunter	Hunting	Minor
Male hunter	Agriculture	Major
Male hunter	Charcoal	Major
Male hunter	Firewood	Minor
Male hunter	Bush fire	Major
Male hunter	Timber	Minor
Male hunter	Wild fruit	Minor
Male hunter	Honey	Minor
Male hunter	Grazing	NA
Male hunter	Hunting	Minor
Male hunter	Agriculture	Major
Male hunter	Charcoal	Major
Male hunter	Firewood	NA
Male hunter	Bush fire	Major
Male hunter	Timber	Minor
Male hunter	Wild fruit	Minor
Male hunter	Honey	Minor
Male hunter	Grazing	NA
Male hunter	Hunting	Minor
Male hunter	Agriculture	Major
Male hunter	Charcoal	Major
Male hunter	Firewood	NA
Male hunter	Bush fire	Minor
Male hunter	Timber	Minor
Male hunter	Wild fruit	Minor
Male hunter	Honey	Minor
Male hunter	Grazing	Minor
Male hunter	Hunting	Minor
Male hunter	Agriculture	Minor
Male hunter	Charcoal	Minor
Male hunter	Firewood	Major
Male hunter	Bush fire	Minor
Male hunter	Timber	Minor
Male hunter	Wild fruit	Minor
Male hunter	Honey	Major
Male hunter	Grazing	Major
Male hunter	Hunting	Minor
Male hunter	Agriculture	Minor
Male hunter	Charcoal	Minor
Male hunter	Firewood	NA
Male hunter	Bush fire	Major
Male hunter	Timber	Major
Male hunter	Wild fruit	Minor
Male hunter	Honey	Minor
Male hunter	Grazing	Minor
Male hunter	Hunting	Minor
Male hunter	Agriculture	Major
Male hunter	Charcoal	Minor
Male hunter	Firewood	Minor
Male hunter	Bush fire	Minor
Male hunter	Timber	Minor
Male hunter	Wild fruit	Minor
Male hunter	Honey	Minor
Male hunter	Grazing	Minor
Male hunter	Hunting	Minor
Male hunter	Agriculture	Major
Male hunter	Charcoal	Major
Male hunter	Firewood	Major
Male hunter	Bush fire	Minor
Male hunter	Timber	Minor
Male hunter	Wild fruit	Minor
Male hunter	Honey	Minor
Male hunter	Grazing	NA
Male hunter	Hunting	Minor
Male hunter	Agriculture	Major
Male hunter	Charcoal	Minor
Male hunter	Firewood	Minor
Male hunter	Bush fire	Minor
Male hunter	Timber	Major
Male hunter	Wild fruit	Minor
Male hunter	Honey	Minor
Male hunter	Grazing	Minor
Male hunter	Hunting	Minor
Male hunter	Agriculture	Minor
Male hunter	Charcoal	Minor
Male hunter	Firewood	Minor
Male hunter	Bush fire	Minor
Male hunter	Timber	Minor
Male hunter	Wild fruit	Minor
Male hunter	Honey	Major
Male hunter	Grazing	Minor
Male hunter	Hunting	Minor
Male hunter	Agriculture	Minor
Male hunter	Charcoal	Major
Male hunter	Firewood	Minor
Male hunter	Bush fire	Minor
Male hunter	Timber	Minor
Male hunter	Wild fruit	Minor
Male hunter	Honey	Minor
Male hunter	Grazing	Minor
Male hunter	Hunting	Major
Male hunter	Agriculture	Major
Male hunter	Charcoal	Minor
Male hunter	Firewood	Minor
Male hunter	Bush fire	Minor
Male hunter	Timber	Minor
Male hunter	Wild fruit	Minor
Male hunter	Honey	Major
Male hunter	Grazing	Minor
Male hunter	Hunting	Minor
Male hunter	Agriculture	Minor
Male hunter	Charcoal	Major
Male hunter	Firewood	Minor
Male hunter	Bush fire	Minor
Male hunter	Timber	Minor
Male hunter	Wild fruit	Minor
Male hunter	Honey	NA
Male hunter	Grazing	Minor
Male hunter	Hunting	Minor
Male hunter	Agriculture	Minor
Male hunter	Charcoal	Minor
Male hunter	Firewood	Major
Male hunter	Bush fire	Major
Male hunter	Timber	Major
Male hunter	Wild fruit	Minor
Male hunter	Honey	Minor
Male hunter	Grazing	Minor
Male hunter	Hunting	Minor
Male hunter	Agriculture	Minor
Male hunter	Charcoal	Minor
Male hunter	Firewood	Minor
Male hunter	Bush fire	Minor
Male hunter	Timber	Minor
Male hunter	Wild fruit	Minor
Male hunter	Honey	Minor
Male hunter	Grazing	Minor
Male hunter	Hunting	Minor
Male hunter	Agriculture	Major
Male hunter	Charcoal	Minor
Male hunter	Firewood	Minor
Male hunter	Bush fire	Minor
Male hunter	Timber	Minor
Male hunter	Wild fruit	NA
Male hunter	Honey	NA
Male hunter	Grazing	Minor
Male hunter	Hunting	Minor
Male hunter	Agriculture	Major
Male hunter	Charcoal	Major
Male hunter	Firewood	NA
Male hunter	Bush fire	Major
Male hunter	Timber	Minor
Male hunter	Wild fruit	NA
Male hunter	Honey	NA
Male hunter	Grazing	NA
Male hunter	Hunting	Minor
Male hunter	Agriculture	Major
Male hunter	Charcoal	Minor
Male hunter	Firewood	NA
Male hunter	Bush fire	Major
Male hunter	Timber	Minor
Male hunter	Wild fruit	NA
Male hunter	Honey	NA
Male hunter	Grazing	NA
Male hunter	Hunting	Minor
Male hunter	Agriculture	Major
Male hunter	Charcoal	Minor
Male hunter	Firewood	Major
Male hunter	Bush fire	Minor
Male hunter	Timber	Minor
Male hunter	Wild fruit	NA
Male hunter	Honey	NA
Male hunter	Grazing	NA
Male hunter	Hunting	Minor
Male hunter	Agriculture	Major
Male hunter	Charcoal	Minor
Male hunter	Firewood	Major
Male hunter	Bush fire	Major
Male hunter	Timber	Major
Male hunter	Wild fruit	Minor
Male hunter	Honey	Minor
Male hunter	Grazing	NA
Male hunter	Hunting	Minor
Male hunter	Agriculture	Major
Male hunter	Charcoal	Minor
Male hunter	Firewood	Minor
Male hunter	Bush fire	Major
Male hunter	Timber	Major
Male hunter	Wild fruit	Major
Male hunter	Honey	Major
Male hunter	Grazing	Minor
Male hunter	Hunting	Minor
Male hunter	Agriculture	Major
Male hunter	Charcoal	Minor
Male hunter	Firewood	NA
Male hunter	Bush fire	Major
Male hunter	Timber	Minor
Male hunter	Wild fruit	NA
Male hunter	Honey	Major
Male hunter	Grazing	Minor
Male hunter	Hunting	Major
Male hunter	Agriculture	Major
Male hunter	Charcoal	Major
Male hunter	Firewood	Minor
Male hunter	Bush fire	Major
Male hunter	Timber	Minor
Male hunter	Wild fruit	Major
Male hunter	Honey	Minor
Male hunter	Grazing	Minor
Male hunter	Hunting	Major
Male hunter	Agriculture	Major
Male hunter	Charcoal	Major
Male hunter	Firewood	Major
Male hunter	Bush fire	Minor
Male hunter	Timber	Minor
Male hunter	Wild fruit	Major
Male hunter	Honey	Minor
Male hunter	Grazing	Minor
Male hunter	Hunting	Major
Male hunter	Agriculture	Major
Male hunter	Charcoal	Major
Male hunter	Firewood	Major
Male hunter	Bush fire	Major
Male hunter	Timber	Minor
Male hunter	Wild fruit	Minor
Male hunter	Honey	Minor
Male hunter	Grazing	Minor
Male hunter	Hunting	Minor
Male hunter	Agriculture	Major
Male hunter	Charcoal	Major
Male hunter	Firewood	Major
Male hunter	Bush fire	Major
Male hunter	Timber	Major
Male hunter	Wild fruit	Major
Male hunter	Honey	Minor
Male hunter	Grazing	Minor
Male hunter	Hunting	Minor
Male hunter	Agriculture	Major
Male hunter	Charcoal	Minor
Male hunter	Firewood	Major
Male hunter	Bush fire	Major
Male hunter	Timber	Major
Male hunter	Wild fruit	Major
Male hunter	Honey	Minor
Male hunter	Grazing	Minor
Male hunter	Hunting	Major
Male hunter	Agriculture	Minor
Male hunter	Charcoal	Minor
Male hunter	Firewood	NA
Male hunter	Bush fire	Minor
Male hunter	Timber	Major
Male hunter	Wild fruit	Major
Male hunter	Honey	Minor
Male hunter	Grazing	Minor
Male hunter	Hunting	Major
Male hunter	Agriculture	Major
Male hunter	Charcoal	Minor
Male hunter	Firewood	Major
Male hunter	Bush fire	Minor
Male hunter	Timber	Minor
Male hunter	Wild fruit	Minor
Male hunter	Honey	Minor
Male hunter	Grazing	Minor
Male hunter	Hunting	Major
Male hunter	Agriculture	Major
Male hunter	Charcoal	Major
Male hunter	Firewood	Major
Male hunter	Bush fire	Major
Male hunter	Timber	Major
Male hunter	Wild fruit	Minor
Male hunter	Honey	Minor
Male hunter	Grazing	Minor
Male hunter	Hunting	Minor
Male hunter	Agriculture	Major
Male hunter	Charcoal	Major
Male hunter	Firewood	Major
Male hunter	Bush fire	Major
Male hunter	Timber	Major
Male hunter	Wild fruit	Minor
Male hunter	Honey	Minor
Male hunter	Grazing	Minor
Male hunter	Hunting	Minor
Male hunter	Agriculture	Minor
Male hunter	Charcoal	Minor
Male hunter	Firewood	Major
Male hunter	Bush fire	Major
Male hunter	Timber	Major
Male hunter	Wild fruit	Major
Male hunter	Honey	Minor
Male hunter	Grazing	Minor
Male hunter	Hunting	Major
Male hunter	Agriculture	Minor
Male hunter	Charcoal	Minor
Male hunter	Firewood	Minor
Male hunter	Bush fire	Minor
Male hunter	Timber	Major
Male hunter	Wild fruit	Major
Male hunter	Honey	Minor
Male hunter	Grazing	Minor
Male hunter	Hunting	Major
Male hunter	Agriculture	Minor
Male hunter	Charcoal	Major
Male hunter	Firewood	Minor
Male hunter	Bush fire	Major
Male hunter	Timber	Minor
Male hunter	Wild fruit	Minor
Male hunter	Honey	Minor
Male hunter	Grazing	Minor
Male hunter	Hunting	Major
Male hunter	Agriculture	Major
Male hunter	Charcoal	Major
Male hunter	Firewood	Minor
Male hunter	Bush fire	Minor
Male hunter	Timber	Minor
Male hunter	Wild fruit	NA
Male hunter	Honey	NA
Male hunter	Grazing	Minor
Male hunter	Hunting	Major
Male hunter	Agriculture	Major
Male hunter	Charcoal	Minor
Male hunter	Firewood	Major
Male hunter	Bush fire	Major
Male hunter	Timber	Major
Male hunter	Wild fruit	Minor
Male hunter	Honey	Minor
Male hunter	Grazing	Minor
Male hunter	Hunting	Minor
Male hunter	Agriculture	Major
Male hunter	Charcoal	Minor
Male hunter	Firewood	NA
Male hunter	Bush fire	Major
Male hunter	Timber	Major
Male hunter	Wild fruit	Major
Male hunter	Honey	Minor
Male hunter	Grazing	Minor
Male hunter	Hunting	Minor
Male farmer	Agriculture	Minor
Male farmer	Charcoal	Minor
Male farmer	Firewood	Minor
Male farmer	Bush fire	Major
Male farmer	Timber	Major
Male farmer	Wild fruit	Major
Male farmer	Honey	Minor
Male farmer	Grazing	Major
Male farmer	Hunting	Minor
Male farmer	Agriculture	Major
Male farmer	Charcoal	Minor
Male farmer	Firewood	NA
Male farmer	Bush fire	NA
Male farmer	Timber	Minor
Male farmer	Wild fruit	Major
Male farmer	Honey	Minor
Male farmer	Grazing	Major
Male farmer	Hunting	Minor
Male farmer	Agriculture	Major
Male farmer	Charcoal	Major
Male farmer	Firewood	Major
Male farmer	Bush fire	Minor
Male farmer	Timber	Minor
Male farmer	Wild fruit	Major
Male farmer	Honey	Minor
Male farmer	Grazing	Major
Male farmer	Hunting	Minor
Male farmer	Agriculture	Major
Male farmer	Charcoal	Major
Male farmer	Firewood	Major
Male farmer	Bush fire	Major
Male farmer	Timber	Major
Male farmer	Wild fruit	Minor
Male farmer	Honey	Minor
Male farmer	Grazing	Major
Male farmer	Hunting	Minor
Male farmer	Agriculture	Major
Male farmer	Charcoal	Major
Male farmer	Firewood	Major
Male farmer	Bush fire	Major
Male farmer	Timber	Major
Male farmer	Wild fruit	Major
Male farmer	Honey	Minor
Male farmer	Grazing	Minor
Male farmer	Hunting	Minor
Male farmer	Agriculture	Minor
Male farmer	Charcoal	Minor
Male farmer	Firewood	Major
Male farmer	Bush fire	Major
Male farmer	Timber	Major
Male farmer	Wild fruit	Major
Male farmer	Honey	Minor
Male farmer	Grazing	Major
Male farmer	Hunting	Minor
Male farmer	Agriculture	Minor
Male farmer	Charcoal	NA
Male farmer	Firewood	Minor
Male farmer	Bush fire	Minor
Male farmer	Timber	Major
Male farmer	Wild fruit	Major
Male farmer	Honey	Minor
Male farmer	Grazing	Major
Male farmer	Hunting	Major
Male farmer	Agriculture	Major
Male farmer	Charcoal	Minor
Male farmer	Firewood	Minor
Male farmer	Bush fire	Minor
Male farmer	Timber	Minor
Male farmer	Wild fruit	Major
Male farmer	Honey	Minor
Male farmer	Grazing	Major
Male farmer	Hunting	Major
Male farmer	Agriculture	Major
Male farmer	Charcoal	Major
Male farmer	Firewood	Major
Male farmer	Bush fire	Major
Male farmer	Timber	Minor
Male farmer	Wild fruit	NA
Male farmer	Honey	Minor
Male farmer	Grazing	Minor
Male farmer	Hunting	Major
Male farmer	Agriculture	Major
Male farmer	Charcoal	Major
Male farmer	Firewood	Major
Male farmer	Bush fire	Major
Male farmer	Timber	Major
Male farmer	Wild fruit	Major
Male farmer	Honey	Minor
Male farmer	Grazing	NA
Male farmer	Hunting	Minor
Male farmer	Agriculture	Minor
Male farmer	Charcoal	Major
Male farmer	Firewood	Major
Male farmer	Bush fire	Major
Male farmer	Timber	Major
Male farmer	Wild fruit	Major
Male farmer	Honey	Minor
Male farmer	Grazing	Major
Male farmer	Hunting	Minor
Male farmer	Agriculture	Minor
Male farmer	Charcoal	Minor
Male farmer	Firewood	Minor
Male farmer	Bush fire	Major
Male farmer	Timber	Major
Male farmer	Wild fruit	Major
Male farmer	Honey	Minor
Male farmer	Grazing	Major
Male farmer	Hunting	Major
Male farmer	Agriculture	Major
Male farmer	Charcoal	Minor
Male farmer	Firewood	NA
Male farmer	Bush fire	Minor
Male farmer	Timber	Minor
Male farmer	Wild fruit	Major
Male farmer	Honey	Minor
Male farmer	Grazing	Major
Male farmer	Hunting	Major
Male farmer	Agriculture	Major
Male farmer	Charcoal	Major
Male farmer	Firewood	Major
Male farmer	Bush fire	Minor
Male farmer	Timber	Minor
Male farmer	Wild fruit	Minor
Male farmer	Honey	Minor
Male farmer	Grazing	Major
Male farmer	Hunting	Major
Male farmer	Agriculture	Major
Male farmer	Charcoal	Major
Male farmer	Firewood	Major
Male farmer	Bush fire	Major
Male farmer	Timber	Minor
Male farmer	Wild fruit	Minor
Male farmer	Honey	Minor
Male farmer	Grazing	NA
Male farmer	Hunting	Major
Male farmer	Agriculture	Major
Male farmer	Charcoal	Major
Male farmer	Firewood	Major
Male farmer	Bush fire	Major
Male farmer	Timber	Major
Male farmer	Wild fruit	Major
Male farmer	Honey	Minor
Male farmer	Grazing	Minor
Male farmer	Hunting	Minor
Male farmer	Agriculture	Minor
Male farmer	Charcoal	Minor
Male farmer	Firewood	Major
Male farmer	Bush fire	Major
Male farmer	Timber	Major
Male farmer	Wild fruit	Major
Male farmer	Honey	Minor
Male farmer	Grazing	Major
Male farmer	Hunting	Minor
Male farmer	Agriculture	Major
Male farmer	Charcoal	NA
Male farmer	Firewood	Major
Male farmer	Bush fire	Major
Male farmer	Timber	Major
Male farmer	Wild fruit	Major
Male farmer	Honey	Minor
Male farmer	Grazing	Major
Male farmer	Hunting	Major
Male farmer	Agriculture	Major
Male farmer	Charcoal	Major
Male farmer	Firewood	Minor
Male farmer	Bush fire	Minor
Male farmer	Timber	Minor
Male farmer	Wild fruit	Minor
Male farmer	Honey	Minor
Male farmer	Grazing	Major
Male farmer	Hunting	Minor
Male farmer	Agriculture	Minor
Male farmer	Charcoal	Major
Male farmer	Firewood	NA
Male farmer	Bush fire	Minor
Male farmer	Timber	NA
Male farmer	Wild fruit	NA
Male farmer	Honey	NA
Male farmer	Grazing	Major
Male farmer	Hunting	Minor
Male farmer	Agriculture	Minor
Male farmer	Charcoal	Minor
Male farmer	Firewood	Major
Male farmer	Bush fire	Major
Male farmer	Timber	Major
Male farmer	Wild fruit	Minor
Male farmer	Honey	Minor
Male farmer	Grazing	NA
Male farmer	Hunting	Minor
Male farmer	Agriculture	Minor
Male farmer	Charcoal	Minor
Male farmer	Firewood	Minor
Male farmer	Bush fire	Minor
Male farmer	Timber	Minor
Male farmer	Wild fruit	Major
Male farmer	Honey	Minor
Male farmer	Grazing	Minor
Male farmer	Hunting	Minor
Male farmer	Agriculture	Minor
Male farmer	Charcoal	Minor
Male farmer	Firewood	Minor
Male farmer	Bush fire	Minor
Male farmer	Timber	Minor
Male farmer	Wild fruit	Minor
Male farmer	Honey	Minor
Male farmer	Grazing	Minor
Male farmer	Hunting	Major
Male farmer	Agriculture	Minor
Male farmer	Charcoal	Minor
Male farmer	Firewood	NA
Male farmer	Bush fire	Minor
Male farmer	Timber	Minor
Male farmer	Wild fruit	Minor
Male farmer	Honey	Minor
Male farmer	Grazing	Minor
Male farmer	Hunting	Minor
Male farmer	Agriculture	Major
Male farmer	Charcoal	Major
Male farmer	Firewood	Minor
Male farmer	Bush fire	Minor
Male farmer	Timber	NA
Male farmer	Wild fruit	Minor
Male farmer	Honey	Minor
Male farmer	Grazing	Minor
Male farmer	Hunting	Minor
Male farmer	Agriculture	Minor
Male farmer	Charcoal	Minor
Male farmer	Firewood	Major
Male farmer	Bush fire	Major
Male farmer	Timber	Major
Male farmer	Wild fruit	Minor
Male farmer	Honey	NA
Male farmer	Grazing	Minor
Male farmer	Hunting	Minor
Male farmer	Agriculture	Minor
Male farmer	Charcoal	Minor
Male farmer	Firewood	Minor
Male farmer	Bush fire	Major
Male farmer	Timber	Major
Male farmer	Wild fruit	Major
Male farmer	Honey	Minor
Male farmer	Grazing	Minor
Male farmer	Hunting	Minor
Male farmer	Agriculture	Minor
Male farmer	Charcoal	Minor
Male farmer	Firewood	Minor
Male farmer	Bush fire	Minor
Male farmer	Timber	Major
Male farmer	Wild fruit	Major
Male farmer	Honey	Minor
Male farmer	Grazing	Minor
Male farmer	Hunting	Major
Male farmer	Agriculture	Minor
Male farmer	Charcoal	NA
Male farmer	Firewood	Minor
Male farmer	Bush fire	Minor
Male farmer	Timber	Major
Male farmer	Wild fruit	Major
Male farmer	Honey	Minor
Male farmer	Grazing	Minor
Male farmer	Hunting	Major
Male farmer	Agriculture	Major
Male farmer	Charcoal	Major
Male farmer	Firewood	Minor
Male farmer	Bush fire	Minor
Male farmer	Timber	NA
Male farmer	Wild fruit	Minor
Male farmer	Honey	Minor
Male farmer	Grazing	Minor
Male farmer	Hunting	Major
Male farmer	Agriculture	Major
Male farmer	Charcoal	Major
Male farmer	Firewood	Major
Male farmer	Bush fire	Major
Male farmer	Timber	Minor
Male farmer	Wild fruit	NA
Male farmer	Honey	Minor
Male farmer	Grazing	Minor
Male farmer	Hunting	Major
Male farmer	Agriculture	Major
Male farmer	Charcoal	Major
Male farmer	Firewood	Major
Male farmer	Bush fire	Major
Male farmer	Timber	Major
Male farmer	Wild fruit	Major
Male farmer	Honey	Minor
Male farmer	Grazing	NA
Male farmer	Hunting	Minor
Male farmer	Agriculture	Minor
Male farmer	Charcoal	Major
Male farmer	Firewood	Major
Male farmer	Bush fire	Minor
Male farmer	Timber	Minor
Male farmer	Wild fruit	NA
Male farmer	Honey	Minor
Male farmer	Grazing	NA
Male farmer	Hunting	Minor
Male farmer	Agriculture	Minor
Male farmer	Charcoal	NA
Male farmer	Firewood	NA
Male farmer	Bush fire	Minor
Male farmer	Timber	NA
Male farmer	Wild fruit	NA
Male farmer	Honey	Minor
Male farmer	Grazing	NA
Male farmer	Hunting	Minor
Male farmer	Agriculture	Minor
Male farmer	Charcoal	NA
Male farmer	Firewood	NA
Male farmer	Bush fire	Minor
Male farmer	Timber	Minor
Male farmer	Wild fruit	NA
Male farmer	Honey	NA
Male farmer	Grazing	Minor
Male farmer	Hunting	Minor
Male farmer	Agriculture	Major
Male farmer	Charcoal	Major
Male farmer	Firewood	Minor
Male farmer	Bush fire	Minor
Male farmer	Timber	Minor
Male farmer	Wild fruit	Major
Male farmer	Honey	Minor
Male farmer	Grazing	Minor
Male farmer	Hunting	Major
Male farmer	Agriculture	Major
Male farmer	Charcoal	Major
Male farmer	Firewood	Major
Male farmer	Bush fire	Major
Male farmer	Timber	Minor
Male farmer	Wild fruit	Major
Male farmer	Honey	NA
Male farmer	Grazing	Minor
Male farmer	Hunting	Major
Male farmer	Agriculture	Minor
Male farmer	Charcoal	Major
Male farmer	Firewood	Minor
Male farmer	Bush fire	Minor
Male farmer	Timber	Major
Male farmer	Wild fruit	Minor
Male farmer	Honey	NA
Male farmer	Grazing	Minor
Male farmer	Hunting	Minor
Male farmer	Agriculture	Major
Male farmer	Charcoal	Major
Male farmer	Firewood	NA
Male farmer	Bush fire	Major
Male farmer	Timber	Major
Male farmer	Wild fruit	Major
Male farmer	Honey	Minor
Male farmer	Grazing	Minor
Male farmer	Hunting	Minor
Male farmer	Agriculture	Major
Male farmer	Charcoal	NA
Male farmer	Firewood	Major
Male farmer	Bush fire	Major
Male farmer	Timber	Minor
Male farmer	Wild fruit	Major
Male farmer	Honey	NA
Male farmer	Grazing	NA
Male farmer	Hunting	Minor
Male farmer	Agriculture	Minor
Male farmer	Charcoal	NA
Male farmer	Firewood	NA
Male farmer	Bush fire	Minor
Male farmer	Timber	Minor
Male farmer	Wild fruit	NA
Male farmer	Honey	NA
Male farmer	Grazing	NA
Male farmer	Hunting	Minor
Male farmer	Agriculture	Minor
Male farmer	Charcoal	NA
Male farmer	Firewood	NA
Male farmer	Bush fire	Minor
Male farmer	Timber	Minor
Male farmer	Wild fruit	NA
Male farmer	Honey	NA
Male farmer	Grazing	NA
Male farmer	Hunting	Minor
Male farmer	Agriculture	Minor
Male farmer	Charcoal	NA
Male farmer	Firewood	NA
Male farmer	Bush fire	Minor
Male farmer	Timber	Minor
Male farmer	Wild fruit	Minor
Male farmer	Honey	NA
Male farmer	Grazing	NA
Male farmer	Hunting	Minor
Male farmer	Agriculture	Minor
Male farmer	Charcoal	NA
Male farmer	Firewood	NA
Male farmer	Bush fire	Minor
Male farmer	Timber	Minor
Male farmer	Wild fruit	NA
Male farmer	Honey	NA
Male farmer	Grazing	NA
Male farmer	Hunting	Minor
Male farmer	Agriculture	Minor
Male farmer	Charcoal	NA
Male farmer	Firewood	NA
Male farmer	Bush fire	Minor
Male farmer	Timber	Minor
Male farmer	Wild fruit	NA
Male farmer	Honey	NA
Male farmer	Grazing	NA
Male farmer	Hunting	Minor
Male farmer	Agriculture	Minor
Male farmer	Charcoal	NA
Male farmer	Firewood	NA
Male farmer	Bush fire	Minor
Male farmer	Timber	Minor
Male farmer	Wild fruit	NA
Male farmer	Honey	NA
Male farmer	Grazing	NA
Male farmer	Hunting	Minor
Male farmer	Agriculture	Minor
Male farmer	Charcoal	NA
Male farmer	Firewood	NA
Male farmer	Bush fire	Minor
Male farmer	Timber	Minor
Male farmer	Wild fruit	NA
Male farmer	Honey	NA
Male farmer	Grazing	NA
Male farmer	Hunting	Minor
Male farmer	Agriculture	Minor
Male farmer	Charcoal	NA
Male farmer	Firewood	NA
Male farmer	Bush fire	Minor
Male farmer	Timber	Minor
Male farmer	Wild fruit	NA
Male farmer	Honey	NA
Male farmer	Grazing	NA
Male farmer	Hunting	Minor
Male farmer	Agriculture	NA
Male farmer	Charcoal	NA
Male farmer	Firewood	Minor
Male farmer	Bush fire	Minor
Male farmer	Timber	Major
Male farmer	Wild fruit	Minor
Male farmer	Honey	NA
Male farmer	Grazing	NA
Male farmer	Hunting	Minor
Male farmer	Agriculture	NA
Male farmer	Charcoal	Minor
Male farmer	Firewood	Minor
Male farmer	Bush fire	Major
Male farmer	Timber	Major
Male farmer	Wild fruit	NA
Male farmer	Honey	Minor
Male farmer	Grazing	Minor
Male farmer	Hunting	Minor
Male farmer	Agriculture	Minor
Male farmer	Charcoal	Major
Male farmer	Firewood	Major
Male farmer	Bush fire	Major
Male farmer	Timber	Minor
Male farmer	Wild fruit	Minor
Male farmer	Honey	Minor
Male farmer	Grazing	NA
Male farmer	Hunting	Major
Male farmer	Agriculture	Major
Male farmer	Charcoal	NA
Male farmer	Firewood	NA
Male farmer	Bush fire	NA
Male farmer	Timber	Major
Male farmer	Wild fruit	Minor
Male farmer	Honey	Minor
Male farmer	Grazing	Minor
Male farmer	Hunting	Minor
Male farmer	Agriculture	Minor
Male farmer	Charcoal	Major
Male farmer	Firewood	NA
Male farmer	Bush fire	Minor
Male farmer	Timber	Minor
Male farmer	Wild fruit	Minor
Male farmer	Honey	Minor
Male farmer	Grazing	Minor
Male farmer	Hunting	Minor
Male farmer	Agriculture	Major
Male farmer	Charcoal	Minor
Male farmer	Firewood	Minor
Male farmer	Bush fire	Major
Male farmer	Timber	Minor
Male farmer	Wild fruit	Minor
Male farmer	Honey	Minor
Male farmer	Grazing	Minor
Male farmer	Hunting	Major
Male farmer	Agriculture	Minor
Male farmer	Charcoal	Minor
Male farmer	Firewood	Major
Male farmer	Bush fire	Major
Male farmer	Timber	Minor
Male farmer	Wild fruit	Minor
Male farmer	Honey	NA
Male farmer	Grazing	Minor
Male farmer	Hunting	Minor
Male farmer	Agriculture	NA
Male farmer	Charcoal	NA
Male farmer	Firewood	NA
Male farmer	Bush fire	Major
Male farmer	Timber	Major
Male farmer	Wild fruit	Minor
Male farmer	Honey	NA
Male farmer	Grazing	Minor
Male farmer	Hunting	Major
Male farmer	Agriculture	Major
Male farmer	Charcoal	Major
Male farmer	Firewood	NA
Male farmer	Bush fire	Minor
Male farmer	Timber	Major
Male farmer	Wild fruit	NA
Male farmer	Honey	Minor
Male farmer	Grazing	Minor
Male farmer	Hunting	Minor
Male farmer	Agriculture	Major
Male farmer	Charcoal	Major
Male farmer	Firewood	Minor
Male farmer	Bush fire	Major
Male farmer	Timber	Minor
Male farmer	Wild fruit	Minor
Male farmer	Honey	Major
Male farmer	Grazing	Minor
Male farmer	Hunting	Major
Male farmer	Agriculture	Major
Male farmer	Charcoal	NA
Male farmer	Firewood	Major
Male farmer	Bush fire	Minor
Male farmer	Timber	Minor
Male farmer	Wild fruit	Minor
Male farmer	Honey	NA
Male farmer	Grazing	Minor
Male farmer	Hunting	Minor
Male farmer	Agriculture	Major
Male farmer	Charcoal	Minor
Male farmer	Firewood	Minor
Male farmer	Bush fire	NA
Male farmer	Timber	Major
Male farmer	Wild fruit	Minor
Male farmer	Honey	NA
Male farmer	Grazing	Minor
Male farmer	Hunting	Minor
Male farmer	Agriculture	Major
Male farmer	Charcoal	Minor
Male farmer	Firewood	Minor
Male farmer	Bush fire	Major
Male farmer	Timber	Minor
Male farmer	Wild fruit	Minor
Male farmer	Honey	Major
Male farmer	Grazing	Minor
Male farmer	Hunting	Minor
Male farmer	Agriculture	NA
Male farmer	Charcoal	NA
Male farmer	Firewood	Minor
Male farmer	Bush fire	NA
Male farmer	Timber	Minor
Male farmer	Wild fruit	Minor
Male farmer	Honey	Minor
Male farmer	Grazing	Minor
Male farmer	Hunting	Major
Male farmer	Agriculture	Major
Male farmer	Charcoal	NA
Male farmer	Firewood	Minor
Male farmer	Bush fire	NA
Male farmer	Timber	Major
Male farmer	Wild fruit	NA
Male farmer	Honey	Major
Male farmer	Grazing	Minor
Male farmer	Hunting	Minor
Male farmer	Agriculture	Major
Male farmer	Charcoal	Major
Male farmer	Firewood	Minor
Male farmer	Bush fire	Minor
Male farmer	Timber	Minor
Male farmer	Wild fruit	NA
Male farmer	Honey	NA
Male farmer	Grazing	Minor
Male farmer	Hunting	Minor
Male farmer	Agriculture	Major
Male farmer	Charcoal	Minor
Male farmer	Firewood	Minor
Male farmer	Bush fire	Major
Male farmer	Timber	Minor
Male farmer	Wild fruit	Minor
Male farmer	Honey	Minor
Male farmer	Grazing	Minor
Male farmer	Hunting	Minor
Male farmer	Agriculture	NA
Male farmer	Charcoal	Minor
Male farmer	Firewood	Minor
Male farmer	Bush fire	Major
Male farmer	Timber	Major
Male farmer	Wild fruit	Minor
Male farmer	Honey	Minor
Male farmer	Grazing	Minor
Male farmer	Hunting	Minor
Male farmer	Agriculture	Major
Male farmer	Charcoal	NA
Male farmer	Firewood	Minor
Male farmer	Bush fire	Major
Male farmer	Timber	Minor
Male farmer	Wild fruit	Minor
Male farmer	Honey	Major
Male farmer	Grazing	Minor
Male farmer	Hunting	Major
Male farmer	Agriculture	Major
Male farmer	Charcoal	Minor
Male farmer	Firewood	Minor
Male farmer	Bush fire	Major
Male farmer	Timber	Major
Male farmer	Wild fruit	Minor
Male farmer	Honey	Minor
Male farmer	Grazing	Minor
Male farmer	Hunting	Major
Male farmer	Agriculture	Major
Male farmer	Charcoal	Major
Male farmer	Firewood	Minor
Male farmer	Bush fire	NA
Male farmer	Timber	Minor
Male farmer	Wild fruit	NA
Male farmer	Honey	Minor
Male farmer	Grazing	Minor
Male farmer	Hunting	Minor
Male farmer	Agriculture	Major
Male farmer	Charcoal	Major
Male farmer	Firewood	Minor
Male farmer	Bush fire	Major
Male farmer	Timber	Minor
Male farmer	Wild fruit	Minor
Male farmer	Honey	NA
Male farmer	Grazing	Minor
Male farmer	Hunting	Major
Male farmer	Agriculture	Major
Male farmer	Charcoal	NA
Male farmer	Firewood	Minor
Male farmer	Bush fire	Minor
Male farmer	Timber	Major
Male farmer	Wild fruit	NA
Male farmer	Honey	NA
Male farmer	Grazing	Minor
Male farmer	Hunting	Minor
Male farmer	Agriculture	Major
Male farmer	Charcoal	Minor
Male farmer	Firewood	Minor
Male farmer	Bush fire	Major
Male farmer	Timber	Major
Male farmer	Wild fruit	Minor
Male farmer	Honey	Major
Male farmer	Grazing	Minor
Male farmer	Hunting	NA
Male farmer	Agriculture	Major
Male farmer	Charcoal	NA
Male farmer	Firewood	Minor
Male farmer	Bush fire	Major
Male farmer	Timber	Minor
Male farmer	Wild fruit	NA
Male farmer	Honey	Major
Male farmer	Grazing	Minor
Male farmer	Hunting	Minor
Male farmer	Agriculture	Major
Male farmer	Charcoal	NA
Male farmer	Firewood	Minor
Male farmer	Bush fire	NA
Male farmer	Timber	Minor
Male farmer	Wild fruit	Minor
Male farmer	Honey	NA
Male farmer	Grazing	Minor
Male farmer	Hunting	Minor
Male farmer	Agriculture	Major
Male farmer	Charcoal	Major
Male farmer	Firewood	Minor
Male farmer	Bush fire	NA
Male farmer	Timber	Minor
Male farmer	Wild fruit	NA
Male farmer	Honey	Major
Male farmer	Grazing	Minor
Male farmer	Hunting	NA
Male farmer	Agriculture	NA
Male farmer	Charcoal	Major
Male farmer	Firewood	Minor
Male farmer	Bush fire	Major
Male farmer	Timber	Minor
Male farmer	Wild fruit	NA
Male farmer	Honey	NA
Male farmer	Grazing	Minor
Male farmer	Hunting	NA
Male farmer	Agriculture	Major
Male farmer	Charcoal	Major
Male farmer	Firewood	Minor
Male farmer	Bush fire	Major
Male farmer	Timber	Minor
Male farmer	Wild fruit	Minor
Male farmer	Honey	Minor
Male farmer	Grazing	Minor
Male farmer	Hunting	Minor
Male farmer	Agriculture	NA
Male farmer	Charcoal	Major
Male farmer	Firewood	Minor
Male farmer	Bush fire	Major
Male farmer	Timber	Minor
Male farmer	Wild fruit	Minor
Male farmer	Honey	Major
Male farmer	Grazing	Minor
Male farmer	Hunting	Minor
Male farmer	Agriculture	NA
Male farmer	Charcoal	NA
Male farmer	Firewood	Minor
Male farmer	Bush fire	Major
Male farmer	Timber	Minor
Male farmer	Wild fruit	NA
Male farmer	Honey	NA
Male farmer	Grazing	Minor
Male farmer	Hunting	Minor
Male farmer	Agriculture	Major
Male farmer	Charcoal	Minor
Male farmer	Firewood	Minor
Male farmer	Bush fire	NA
Male farmer	Timber	Minor
Male farmer	Wild fruit	Minor
Male farmer	Honey	Major
Male farmer	Grazing	Minor
Male farmer	Hunting	NA
Male farmer	Agriculture	Major
Male farmer	Charcoal	Major
Male farmer	Firewood	Minor
Male farmer	Bush fire	Major
Male farmer	Timber	Minor
Male farmer	Wild fruit	NA
Male farmer	Honey	NA
Male farmer	Grazing	Minor
Male farmer	Hunting	Minor
Male farmer	Agriculture	Major
Male farmer	Charcoal	NA
Male farmer	Firewood	Minor
Male farmer	Bush fire	Major
Male farmer	Timber	Minor
Male farmer	Wild fruit	Minor
Male farmer	Honey	Minor
Male farmer	Grazing	Minor
Male farmer	Hunting	Minor
Male farmer	Agriculture	Major
Male farmer	Charcoal	Major
Male farmer	Firewood	Minor
Male farmer	Bush fire	Minor
Male farmer	Timber	Minor
Male farmer	Wild fruit	Minor
Male farmer	Honey	Major
Male farmer	Grazing	Minor
Male farmer	Hunting	NA
Male farmer	Agriculture	Major
Male farmer	Charcoal	Minor
Male farmer	Firewood	Minor
Male farmer	Bush fire	Major
Male farmer	Timber	Minor
Male farmer	Wild fruit	NA
Male farmer	Honey	Major
Male farmer	Grazing	Minor
Male farmer	Hunting	Minor
Male farmer	Agriculture	Major
Male farmer	Charcoal	Minor
Male farmer	Firewood	Minor
Male farmer	Bush fire	Major
Male farmer	Timber	Minor
Male farmer	Wild fruit	Minor
Male farmer	Honey	Minor
Male farmer	Grazing	Minor
Male farmer	Hunting	Minor
Male farmer	Agriculture	Major
Male farmer	Charcoal	Major
Male farmer	Firewood	Minor
Male farmer	Bush fire	NA
Male farmer	Timber	Minor
Male farmer	Wild fruit	NA
Male farmer	Honey	Major
Male farmer	Grazing	Minor
Male farmer	Hunting	Minor
Male farmer	Agriculture	NA
Male farmer	Charcoal	Major
Male farmer	Firewood	Minor
Male farmer	Bush fire	Major
Male farmer	Timber	Minor
Male farmer	Wild fruit	NA
Male farmer	Honey	NA
Male farmer	Grazing	Minor
Male farmer	Hunting	Minor
Male farmer	Agriculture	Major
Male farmer	Charcoal	Major
Male farmer	Firewood	Minor
Male farmer	Bush fire	Major
Male farmer	Timber	Minor
Male farmer	Wild fruit	Minor
Male farmer	Honey	Major
Male farmer	Grazing	Minor
Male farmer	Hunting	Minor
Female farmer	Agriculture	Major
Female farmer	Charcoal	Major
Female farmer	Firewood	Major
Female farmer	Bush fire	Major
Female farmer	Timber	NA
Female farmer	Wild fruit	Major
Female farmer	Honey	Major
Female farmer	Grazing	Major
Female farmer	Hunting	Major
Female farmer	Agriculture	Major
Female farmer	Charcoal	Minor
Female farmer	Firewood	NA
Female farmer	Bush fire	Major
Female farmer	Timber	NA
Female farmer	Wild fruit	Minor
Female farmer	Honey	Minor
Female farmer	Grazing	Major
Female farmer	Hunting	Major
Female farmer	Agriculture	Major
Female farmer	Charcoal	Minor
Female farmer	Firewood	NA
Female farmer	Bush fire	Minor
Female farmer	Timber	NA
Female farmer	Wild fruit	NA
Female farmer	Honey	Minor
Female farmer	Grazing	Minor
Female farmer	Hunting	Minor
Female farmer	Agriculture	Major
Female farmer	Charcoal	Major
Female farmer	Firewood	Major
Female farmer	Bush fire	Major
Female farmer	Timber	Minor
Female farmer	Wild fruit	NA
Female farmer	Honey	Minor
Female farmer	Grazing	Minor
Female farmer	Hunting	Minor
Female farmer	Agriculture	Minor
Female farmer	Charcoal	NA
Female farmer	Firewood	Major
Female farmer	Bush fire	Major
Female farmer	Timber	Major
Female farmer	Wild fruit	Minor
Female farmer	Honey	Minor
Female farmer	Grazing	Minor
Female farmer	Hunting	Minor
Female farmer	Agriculture	Major
Female farmer	Charcoal	Major
Female farmer	Firewood	NA
Female farmer	Bush fire	Major
Female farmer	Timber	Major
Female farmer	Wild fruit	Major
Female farmer	Honey	Major
Female farmer	Grazing	Major
Female farmer	Hunting	Minor
Female farmer	Agriculture	Major
Female farmer	Charcoal	Minor
Female farmer	Firewood	Major
Female farmer	Bush fire	Major
Female farmer	Timber	Major
Female farmer	Wild fruit	Minor
Female farmer	Honey	Minor
Female farmer	Grazing	Major
Female farmer	Hunting	Major
Female farmer	Agriculture	Minor
Female farmer	Charcoal	NA
Female farmer	Firewood	Minor
Female farmer	Bush fire	Major
Female farmer	Timber	Major
Female farmer	Wild fruit	Major
Female farmer	Honey	Minor
Female farmer	Grazing	Minor
Female farmer	Hunting	Major
Female farmer	Agriculture	Major
Female farmer	Charcoal	Major
Female farmer	Firewood	Major
Female farmer	Bush fire	Major
Female farmer	Timber	NA
Female farmer	Wild fruit	NA
Female farmer	Honey	Major
Female farmer	Grazing	Major
Female farmer	Hunting	Minor
Female farmer	Agriculture	Major
Female farmer	Charcoal	Minor
Female farmer	Firewood	Minor
Female farmer	Bush fire	Major
Female farmer	Timber	Minor
Female farmer	Wild fruit	NA
Female farmer	Honey	Minor
Female farmer	Grazing	Minor
Female farmer	Hunting	Minor
Female farmer	Agriculture	Minor
Female farmer	Charcoal	Minor
Female farmer	Firewood	NA
Female farmer	Bush fire	Major
Female farmer	Timber	Minor
Female farmer	Wild fruit	Major
Female farmer	Honey	Minor
Female farmer	Grazing	Minor
Female farmer	Hunting	Minor
Female farmer	Agriculture	Major
Female farmer	Charcoal	Major
Female farmer	Firewood	Minor
Female farmer	Bush fire	Minor
Female farmer	Timber	NA
Female farmer	Wild fruit	Minor
Female farmer	Honey	Minor
Female farmer	Grazing	Major
Female farmer	Hunting	Major
Female farmer	Agriculture	Minor
Female farmer	Charcoal	NA
Female farmer	Firewood	Minor
Female farmer	Bush fire	Major
Female farmer	Timber	Minor
Female farmer	Wild fruit	Minor
Female farmer	Honey	Minor
Female farmer	Grazing	Major
Female farmer	Hunting	Minor
Female farmer	Agriculture	Major
Female farmer	Charcoal	Minor
Female farmer	Firewood	NA
Female farmer	Bush fire	Minor
Female farmer	Timber	NA
Female farmer	Wild fruit	Major
Female farmer	Honey	Minor
Female farmer	Grazing	Minor
Female farmer	Hunting	Minor
Female farmer	Agriculture	Major
Female farmer	Charcoal	Major
Female farmer	Firewood	Major
Female farmer	Bush fire	Major
Female farmer	Timber	NA
Female farmer	Wild fruit	NA
Female farmer	Honey	Minor
Female farmer	Grazing	Minor
Female farmer	Hunting	Minor
Female farmer	Agriculture	Major
Female farmer	Charcoal	NA
Female farmer	Firewood	Major
Female farmer	Bush fire	Major
Female farmer	Timber	Major
Female farmer	Wild fruit	Minor
Female farmer	Honey	Minor
Female farmer	Grazing	Minor
Female farmer	Hunting	Minor
Female farmer	Agriculture	Major
[truncated: 701 more rows]

## Sheet: Header
Header	Definition
Sp max	Surface of the largest fragment
T	Mean annual expansion rate
D	Index of dominance
α	Mean surface of a vegetation type
NA	No choice
You can publish them under the Creative Commons Attribution License (CCAL), CC BY 4.0.ccAfrica
